# Supplementary material for: Misconceptions and Knowledge Gaps on Antibiotic Use and Resistance in Four Healthcare Settings and Five European Countries—A Modified Delphi Study
Source: Antibiotics (Basel). 2023 Sep 11;12(9):1435. doi: 10.3390/antibiotics12091435 (PMC10525245; doi:10.3390/antibiotics12091435)
Supplement: Supplementary file 1 [file antibiotics-12-01435-s001.zip]

Archive with 4 entries (4 files):
- Supplementary file S1.pdf
- Supplementary file S2.pdf
- Supplementary file S3.pdf
- Supplementary file S4 .pdf
